# Supplementary material for: A Comparative Genome Analysis of PME and PMEI Families Reveals the Evolution of Pectin Metabolism in Plant Cell Walls
Source: PLoS One. 2013 Aug 12;8(8):e72082. doi: 10.1371/journal.pone.0072082 (PMC3741192; doi:10.1371/journal.pone.0072082)
Supplement: Table S1 — The genome-wide identification of the PME, proPME and PMEI genes. This table shows genes from 11 species, C . orbicular (Co), P . patens (Pp), S . moellendorffii (Sm), A . trichopoda (Am), V. vinifera (Vv), C. papaya (Cp), P . trichocarpa (Pt), A. thaliana (At), S. lycopersicum (Sl), O. sativa (Os) and S. bicolor (Sb). (XLSX) [file pone.0072082.s008.xlsx]

## Sheet: Sheet1
Table S1. Genome-wide identification of the PME and PMEI families.
Co_PME	Pp_PME	Pp_proPME	Pp_PMEI	Sm_PME	Sm_proPME	Sm_PMEI	Am_PME	Am_proPME	Am_PMEI	Sb_PME	Sb_proPME	Sb_PMEI	Os_PME	Os_proPME	Os_PMEI	Sl_PME	Sl_proPME	Sl_PMEI	Vv_PME	Vv_proPME	Vv_PMEI	Pt_PME	Pt_proPME	Pt_PMEI	Cp_PME	Cp_proPME	Cp_PMEI	At_PME	At_proPME	At_PMEI
corb_1403923P16.F.ab1_c_s	Pp1s112_158V6.1	Pp1s151_23V6.1	Pp1s3_533V6.1	Sm101090	Sm154356	Sm413591	evm_15.model.AmTr_v1.0_scaffold00123.5	evm_15.model.AmTr_v1.0_scaffold00002.189	evm_15.model.AmTr_v1.0_scaffold00002.186	Sb01g045883.1	Sb01g037900.1	Sb02g008750.1	LOC_Os04g46740.1	LOC_Os01g20980.1	LOC_Os01g02070.1	Solyc02g075620.2.1	Solyc11g005770.1.1	Solyc01g097660.2.1	GSVIVT01000525001	GSVIVT01011699001	GSVIVT01018598001	Potri.001G364200.1	Potri.001G162400.1	Potri.001G108200.1	evm.TU.supercontig_860.2	evm.TU.supercontig_344.1	evm.TU.supercontig_42.136	AT1G05310.1	AT1G02810.1	AT1G02550.1
corb_Contig1272	Pp1s112_175V6.1	Pp1s216_42V6.1		Sm101118	Sm266995		evm_15.model.AmTr_v1.0_scaffold00102.36	evm_15.model.AmTr_v1.0_scaffold00129.13	evm_15.model.AmTr_v1.0_scaffold00034.56	Sb01g045886.1	Sb06g018850.1	Sb07g000870.1	LOC_Os01g19440.1	LOC_Os06g09340.1	LOC_Os01g14940.1	Solyc01g067410.1.1	Solyc03g078100.2.1	Solyc09g072950.1.1	GSVIVT01001104001	GSVIVT01012639001	GSVIVT01018604001	Potri.001G365700.1	Potri.001G162500.1	Potri.001G109700.1	evm.TU.supercontig_48.167	evm.TU.supercontig_25.194	evm.TU.supercontig_3.308	AT1G11370.1	AT1G11580.1	AT1G09370.1
corb_Contig3040	Pp1s112_177V6.1	Pp1s258_34V6.1		Sm103305	Sm420760		evm_15.model.AmTr_v1.0_scaffold00007.304	evm_15.model.AmTr_v1.0_scaffold00129.40	evm_15.model.AmTr_v1.0_scaffold00003.177	Sb02g038910.1	Sb03g012820.1	Sb04g031470.1	LOC_Os05g44600.1	LOC_Os02g54190.1	LOC_Os01g20970.1	Solyc07g065350.1.1	Solyc03g078090.2.1	Solyc01g088590.2.1	GSVIVT01001327001	GSVIVT01014999001	GSVIVT01018606001	Potri.002G145700.1	Potri.001G162600.1	Potri.001G119300.1	evm.TU.supercontig_5.128	evm.TU.supercontig_145.12	evm.TU.supercontig_9.24	AT1G44980.1	AT1G11590.1	AT1G10770.1
corb_UMD_Coleochaete_c10080_c_s	Pp1s118_31V6.1	Pp1s26_42V6.1		Sm104861	Sm431592		evm_15.model.AmTr_v1.0_scaffold00105.38	evm_15.model.AmTr_v1.0_scaffold00129.41	evm_15.model.AmTr_v1.0_scaffold00045.153	Sb03g028930.1	Sb09g017920.1	Sb03g009680.1	LOC_Os11g08870.1	LOC_Os08g34900.1	LOC_Os01g50810.1	Solyc10g049370.1.1	Solyc02g080220.2.1	Solyc03g112170.1.1	GSVIVT01009729001	GSVIVT01015000001	GSVIVT01018607001	Potri.003G076900.1	Potri.001G162700.1	Potri.001G127500.1	evm.TU.supercontig_48.166	evm.TU.supercontig_146.25	evm.TU.supercontig_145.16	AT1G69940.1	AT1G23200.1	AT1G11362.1
corb_UMD_Coleochaete_c14387_c_s	Pp1s118_55V6.1	Pp1s29_318V6.1		Sm164202	Sm76314		evm_15.model.AmTr_v1.0_scaffold00010.392	evm_15.model.AmTr_v1.0_scaffold00129.36	evm_15.model.AmTr_v1.0_scaffold00042.18	Sb10g001710.1	Sb03g036790.1	Sb01g002320.1	LOC_Os11g36240.1	LOC_Os04g38560.1	LOC_Os02g01300.1	Solyc08g078640.1.1	Solyc03g083840.2.1	Solyc03g083710.1.1	GSVIVT01011459001	GSVIVT01015019001	GSVIVT01018608001	Potri.004G033700.1	Potri.001G209000.1	Potri.002G066300.1	evm.TU.supercontig_14.107	evm.TU.supercontig_1461.2	evm.TU.supercontig_69.88	AT2G19150.1	AT1G53830.1	AT1G11593.1
corb_UMD_Coleochaete_c17374_c_s	Pp1s129_155V6.1	Pp1s32_31V6.1		Sm165098			evm_15.model.AmTr_v1.0_scaffold00007.302	evm_15.model.AmTr_v1.0_scaffold00003.178	evm_15.model.AmTr_v1.0_scaffold00080.36	Sb02g028740.1	Sb05g006610.1	Sb05g026520.1	LOC_Os10g26680.1	LOC_Os01g13320.1	LOC_Os02g01310.1	Solyc07g043240.2.1	Solyc02g081990.2.1	Solyc06g005460.1.1	GSVIVT01013832001	GSVIVT01016667001	GSVIVT01023135001	Potri.004G128900.1	Potri.001G209200.1	Potri.002G145800.1	evm.TU.supercontig_82.61	evm.TU.supercontig_42.118	evm.TU.supercontig_9.64	AT2G21610.1	AT1G53840.1	AT1G14890.1
corb_UMD_Coleochaete_c20518_c_s	Pp1s14_353V6.1	Pp1s33_21V6.1		Sm232546			evm_15.model.AmTr_v1.0_scaffold00038.119	evm_15.model.AmTr_v1.0_scaffold00040.158	evm_15.model.AmTr_v1.0_scaffold00010.86	Sb04g031450.1	Sb04g011210.1	Sb04g019580.1	LOC_Os11g08750.1	LOC_Os01g15039.1	LOC_Os02g33130.1	Solyc12g008530.1.1	Solyc03g123620.2.1	Solyc08g077400.1.1	GSVIVT01013838001	GSVIVT01017687001	GSVIVT01027359001	Potri.004G156300.1	Potri.002G145500.1	Potri.002G191500.1	evm.TU.supercontig_29.155	evm.TU.supercontig_82.43	evm.TU.supercontig_9.258	AT2G36700.1	AT2G26440.1	AT1G23205.1
corb_UMD_Coleochaete_c21945_c_s	Pp1s149_288V6.1	Pp1s35_267V6.1		Sm34942			evm_15.model.AmTr_v1.0_scaffold00147.52	evm_15.model.AmTr_v1.0_scaffold00021.190	evm_15.model.AmTr_v1.0_scaffold00024.159	Sb06g024730.1	Sb02g042780.1	Sb02g007550.1	LOC_Os03g19610.1	LOC_Os09g26360.1	LOC_Os02g46290.1	Solyc01g091060.1.1	Solyc06g051960.2.1	Solyc08g016110.1.1	GSVIVT01013839001	GSVIVT01018620001	GSVIVT01030842001	Potri.005G012800.1	Potri.002G202500.1	Potri.002G194800.1	evm.TU.supercontig_3.25	evm.TU.supercontig_151.19	evm.TU.supercontig_52.65	AT2G36710.1	AT2G26450.1	AT1G23350.1
corb_UMD_Coleochaete_c24569_c_s	Pp1s175_19V6.1	Pp1s382_22V6.1		Sm402675			evm_15.model.AmTr_v1.0_scaffold00106.56	evm_15.model.AmTr_v1.0_scaffold00071.52	evm_15.model.AmTr_v1.0_scaffold00003.179	Sb03g012410.1	Sb02g043780.1	Sb03g032300.1	LOC_Os09g39760.1	LOC_Os03g28090.1	LOC_Os02g46360.1	Solyc09g091730.2.1	Solyc06g084620.1.1	Solyc02g069330.1.1	GSVIVT01014641001	GSVIVT01018622001		Potri.006G120100.1	Potri.002G202600.1	Potri.002G194900.1	evm.TU.supercontig_30.39	evm.TU.supercontig_151.20	evm.TU.supercontig_52.64	AT2G47280.1	AT2G43050.1	AT1G47960.1
corb_UMD_Coleochaete_c25000_c_s	Pp1s198_26V6.1	Pp1s76_125V6.1		Sm49812			evm_15.model.AmTr_v1.0_scaffold00007.303	evm_15.model.AmTr_v1.0_scaffold00040.228	evm_15.model.AmTr_v1.0_scaffold00085.52	Sb03g022950.1	Sb04g035200.1	Sb09g009790.1	LOC_Os01g53990.1	LOC_Os04g54850.1	LOC_Os03g43820.1	Solyc11g051020.1.1	Solyc01g098940.2.1	Solyc11g005820.1.1	GSVIVT01015022001	GSVIVT01026518001		Potri.006G137100.1	Potri.003G001900.1	Potri.002G195000.1	evm.TU.supercontig_344.2	evm.TU.supercontig_25.195	evm.TU.supercontig_17.204	AT3G17060.1	AT2G45220.1	AT1G48010.1
corb_UMD_Coleochaete_c3973_c_s	Pp1s215_36V6.1	Pp1s95_94V6.1		Sm65663			evm_15.model.AmTr_v1.0_scaffold00028.11	evm_15.model.AmTr_v1.0_scaffold00003.61	evm_15.model.AmTr_v1.0_scaffold00088.20	Sb04g037730.1	Sb03g012830.1	Sb03g009690.1	LOC_Os04g35770.1	LOC_Os07g47830.1	LOC_Os03g61530.1	Solyc10g049380.1.1	Solyc02g080210.2.1	Solyc03g112990.1.1	GSVIVT01015290001	GSVIVT01027356001		Potri.006G186000.1	Potri.003G002100.1	Potri.003G086500.1	evm.TU.supercontig_8.275	evm.TU.supercontig_3.311	evm.TU.supercontig_29.104	AT3G24130.1	AT2G47030.1	AT1G48020.1
corb_UMD_Coleochaete_c5134_c_s	Pp1s227_9V6.1	Pp1s96_59V6.1		Sm73566			evm_15.model.AmTr_v1.0_scaffold00038.96	evm_15.model.AmTr_v1.0_scaffold00129.17	evm_15.model.AmTr_v1.0_scaffold00010.92	Sb02g041430.1	Sb07g022090.1	Sb10g029730.1	LOC_Os11g45720.1	LOC_Os02g18650.1	LOC_Os04g01570.1	Solyc02g062150.1.1	Solyc07g064170.2.1	Solyc01g088580.1.1	GSVIVT01015852001	GSVIVT01027652001		Potri.006G186100.1	Potri.003G002600.1	Potri.003G086600.1	evm.TU.supercontig_145.20	evm.TU.supercontig_48.108	evm.TU.supercontig_18.54	AT3G27980.1	AT2G47040.1	AT1G50325.1
corb_UMD_Coleochaete_c5710_c_s	Pp1s23_141V6.1			Sm76693			evm_15.model.AmTr_v1.0_scaffold00140.9	evm_15.model.AmTr_v1.0_scaffold00129.11	evm_15.model.AmTr_v1.0_scaffold00010.93	Sb04g037740.1	Sb03g000660.1	Sb10g000850.1	LOC_Os12g37660.1	LOC_Os01g57854.1	LOC_Os04g36770.1	Solyc07g065360.1.1	Solyc09g075330.2.1	Solyc06g034370.1.1	GSVIVT01018823001	GSVIVT01027653001		Potri.007G015700.1	Potri.003G002800.1	Potri.003G113600.1	evm.TU.supercontig_1973.3	evm.TU.supercontig_3.312	evm.TU.supercontig_29.107	AT3G29090.1	AT2G47550.1	AT1G50340.1
corb_UMD_Coleochaete_c7629_c_s	Pp1s236_72V6.1			Sm76951			evm_15.model.AmTr_v1.0_scaffold00056.121	evm_15.model.AmTr_v1.0_scaffold00129.38	evm_15.model.AmTr_v1.0_scaffold00086.59	Sb01g022290.1	Sb01g033140.1	Sb01g017510.1	LOC_Os01g65790.1	LOC_Os05g29790.1	LOC_Os04g49720.1	Solyc06g009180.1.1	Solyc01g099950.1.1	Solyc08g016120.1.1	GSVIVT01023135001	GSVIVT01028040001		Potri.008G104800.1	Potri.003G021300.1	Potri.003G113700.1	evm.TU.supercontig_1540.1	evm.TU.supercontig_48.110	evm.TU.supercontig_9.25	AT3G42160.1	AT3G05610.1	AT1G54620.1
corb_UMD_Coleochaete_c8575_c_s	Pp1s236_80V6.1			Sm77752			evm_15.model.AmTr_v1.0_scaffold00027.86	evm_15.model.AmTr_v1.0_scaffold00007.57	evm_15.model.AmTr_v1.0_scaffold00010.91	Sb05g026816.1	Sb03g009790.1	Sb04g000440.1	LOC_Os11g43830.1	LOC_Os03g18860.1	LOC_Os04g49730.1	Solyc05g052120.2.1	Solyc12g099410.1.1	Solyc03g083700.1.1	GSVIVT01023786001	GSVIVT01028041001		Potri.012G112800.1	Potri.003G021600.1	Potri.003G122000.1	evm.TU.supercontig_116.69	evm.TU.supercontig_50.161	evm.TU.supercontig_3.305	AT5G07410.1	AT3G05620.1	AT1G55770.1
	Pp1s236_87V6.1			Sm81583					evm_15.model.AmTr_v1.0_scaffold00045.152	Sb07g006050.1	Sb10g006230.1	Sb07g000860.1	LOC_Os09g37360.1	LOC_Os08g34910.1	LOC_Os05g20570.1	Solyc01g079180.2.1	Solyc02g080200.2.1	Solyc01g091110.2.1	GSVIVT01028170001	GSVIVT01028265001		Potri.012G114900.1	Potri.003G072700.1	Potri.003G123500.1	evm.TU.supercontig_26.309	evm.TU.supercontig_198.16	evm.TU.supercontig_48.106	AT5G07420.1	AT3G06830.1	AT1G56620.1
	Pp1s261_56V6.1			Sm83744					evm_15.model.AmTr_v1.0_scaffold00044.49	Sb03g034250.1	Sb07g022100.1	Sb01g002330.1	LOC_Os07g46190.1	LOC_Os07g49100.1	LOC_Os05g29740.1	Solyc12g099230.1.1	Solyc07g017600.2.1	Solyc12g099200.1.1	GSVIVT01031322001	GSVIVT01031164001		Potri.012G115200.1	Potri.003G072800.1	Potri.004G016500.1	evm.TU.supercontig_3.28	evm.TU.supercontig_145.14	evm.TU.supercontig_3.306	AT5G07430.1	AT3G10710.1	AT1G60760.1
	Pp1s3_508V6.1			Sm89509						Sb09g026060.1	Sb02g025460.1	Sb01g028280.1	LOC_Os01g44340.1	LOC_Os11g07090.1	LOC_Os05g46530.1	Solyc00g170510.1.1	Solyc01g066360.2.1	Solyc03g083770.1.1	GSVIVT01033712001	GSVIVT01031165001		Potri.013G008100.1	Potri.005G022700.1	Potri.005G007100.1	evm.TU.supercontig_59.134	evm.TU.supercontig_33.123	evm.TU.supercontig_29.3	AT5G18990.1	AT3G14300.1	AT1G62760.1
	Pp1s318_61V6.1									Sb02g012560.1	Sb06g030310.1	Sb01g017520.1	LOC_Os08g12410.1		LOC_Os06g49760.1	Solyc01g109740.2.1	Solyc07g064180.2.1	Solyc12g099210.1.1	GSVIVT01034985001	GSVIVT01031667001		Potri.014G117100.1	Potri.005G022800.1	Potri.005G022200.1	evm.TU.supercontig_116.68	evm.TU.supercontig_3.80	evm.TU.supercontig_151.18	AT5G19730.1	AT3G14310.1	AT1G62770.1
	Pp1s325_49V6.1									Sb06g017280.1		Sb08g018210.1	LOC_Os07g41650.1		LOC_Os07g14130.1	Solyc05g053680.1.1	Solyc03g123630.2.1	Solyc03g112180.1.1	GSVIVT01037352001	GSVIVT01035108001		Potri.015G110700.1	Potri.005G022900.1	Potri.005G022300.1	evm.TU.supercontig_82.62	evm.TU.supercontig_33.124	evm.TU.supercontig_27.196	AT5G26810.1	AT3G43270.1	AT1G70540.1
	Pp1s341_66V6.1									Sb08g018360.1		Sb04g021930.1	LOC_Os08g10604.1		LOC_Os07g14340.1	Solyc01g067420.2.1	Solyc03g083870.2.1	Solyc10g018330.1.1	GSVIVT01038546001			Potri.016G017700.1	Potri.005G061500.1	Potri.005G022400.1	evm.TU.supercontig_3.29	evm.TU.supercontig_41.82	evm.TU.supercontig_49.90	AT5G47500.1	AT3G47400.1	AT1G70720.1
	Pp1s35_24V6.1									Sb03g041680.1		Sb04g021910.1	LOC_Os01g21034.1		LOC_Os08g01670.1	Solyc00g023470.1.1	Solyc01g066420.2.1	Solyc01g059940.2.1				Potri.017G054700.1	Potri.006G134500.1	Potri.005G023100.1	evm.TU.supercontig_12.178		evm.TU.supercontig_29.106	AT5G55590.1	AT3G49220.1	AT2G01610.1
	Pp1s35_51V6.1									Sb05g000900.1		Sb09g027170.1	LOC_Os11g45730.1		LOC_Os08g24160.1	Solyc05g052110.2.1	Solyc05g047590.2.1	Solyc10g076730.1.1				Potri.018G068400.1	Potri.006G134600.1	Potri.005G023200.1	evm.TU.supercontig_3.26		evm.TU.supercontig_9.27	AT5G61680.1	AT3G59010.1	AT2G10970.1
	Pp1s35_88V6.1											Sb06g000550.1			LOC_Os08g25070.1	Solyc04g080530.2.1	Solyc07g017560.2.1	Solyc01g091100.2.1				Potri.T007200.1	Potri.006G134700.1	Potri.005G195200.1					AT3G60730.1	AT2G31425.1
	Pp1s378_15V6.1											Sb07g000850.1			LOC_Os08g42890.1	Solyc01g066410.1.1	Solyc01g099940.2.1	Solyc11g019910.1.1					Potri.006G134800.1	Potri.006G134900.1					AT3G62170.1	AT2G31430.1
	Pp1s4103_2V6.1											Sb08g020410.1			LOC_Os10g10560.1	Solyc12g098340.1.1	Solyc02g014300.1.1	Solyc08g016100.1.1					Potri.006G256600.1	Potri.006G137800.1					AT4G00190.1	AT2G47050.1
	Pp1s446_3V6.1											Sb04g031410.1			LOC_Os10g10620.1	Solyc00g027770.2.1	Solyc06g034360.1.1	Solyc10g018320.1.1					Potri.006G256700.1	Potri.007G068300.1					AT4G02300.1	AT2G47340.1
	Pp1s45_249V6.1											Sb02g008770.1			LOC_Os10g10630.1	Solyc02g083830.1.1	Solyc11g005750.1.1	Solyc08g006690.1.1					Potri.007G107300.1	Potri.007G108300.1					AT4G02320.1	AT2G47670.1
	Pp1s461_15V6.1											Sb05g001910.1			LOC_Os10g10700.1		Solyc01g099960.2.1	Solyc08g007450.1.1					Potri.008G011100.1	Potri.008G013400.1					AT4G02330.1	AT3G05741.1
	Pp1s55_167V6.1											Sb06g016590.1			LOC_Os10g36500.1		Solyc05g054360.2.1	Solyc03g083660.1.1					Potri.008G011200.1	Potri.008G102600.1					AT4G03930.1	AT3G12880.1
	Pp1s59_288V6.1											Sb03g012790.1			LOC_Os11g03750.1		Solyc01g091050.2.1	Solyc11g005470.1.1					Potri.010G247600.1	Potri.008G132600.1					AT4G15980.1	AT3G17130.1
	Pp1s67_157V6.1											Sb04g000430.1			LOC_Os11g45220.1		Solyc03g083360.2.1	Solyc03g083730.1.1					Potri.010G247700.1	Potri.009G083500.1					AT4G33220.1	AT3G17150.1
	Pp1s67_6V6.1											Sb01g031380.1			LOC_Os12g03510.1		Solyc06g009190.2.1	Solyc03g083720.1.1					Potri.011G025400.1	Potri.010G063000.1					AT4G33230.1	AT3G17152.1
	Pp1s67_89V6.1											Sb05g022260.1			LOC_Os12g18560.1		Solyc01g057220.2.1	Solyc12g099190.1.1					Potri.011G135000.1	Potri.010G109300.1					AT5G04960.1	AT3G17220.1
	Pp1s81_236V6.1											Sb06g026750.1			LOC_Os12g37480.1		Solyc07g064190.1.1	Solyc09g011280.1.1					Potri.012G014500.1	Potri.010G209800.1					AT5G04970.1	AT3G17225.1
												Sb06g017880.1					Solyc09g075350.2.1	Solyc07g042390.1.1					Potri.012G126800.1	Potri.011G114700.1					AT5G09760.1	AT3G17230.1
												Sb06g026760.1						Solyc04g015510.1.1					Potri.012G126900.1	Potri.012G127200.1					AT5G20860.1	AT3G27999.1
																		Solyc12g009270.1.1					Potri.013G013200.1	Potri.012G127400.1					AT5G27870.1	AT3G36659.1
																		Solyc09g092170.1.1					Potri.013G013400.1	Potri.012G127500.1					AT5G49180.1	AT3G47380.1
																							Potri.014G067100.1	Potri.013G012800.1					AT5G51490.1	AT3G47670.1
																							Potri.014G127000.1	Potri.014G044100.1					AT5G51500.1	AT3G49330.1
																							Potri.014G149700.1	Potri.014G067500.1					AT5G53370.1	AT3G55680.1
																							Potri.015G013700.1	Potri.014G119200.1					AT5G64640.1	AT3G62180.1
																							Potri.015G127500.1	Potri.014G119400.1						AT3G62820.1
																							Potri.015G127700.1	Potri.014G129400.1						AT4G00080.1
																							Potri.015G127800.1	Potri.015G128100.1						AT4G02250.1
																							Potri.018G051200.1	Potri.015G128200.1						AT4G03945.1
																							Potri.018G051400.1	Potri.015G128300.1						AT4G12390.1
																							Potri.T030500.1	Potri.015G128400.1						AT4G15750.1
																							Potri.T148200.1	Potri.015G128500.1						AT4G24640.1
																							Potri.T148300.1	Potri.015G128700.1						AT4G25250.1
																							Potri.T151500.1	Potri.015G128900.1						AT4G25260.1
																								Potri.016G001600.1						AT5G20740.1
																								Potri.T107600.1						AT5G24370.1
																														AT5G38610.1
																														AT5G46930.1
																														AT5G46940.1
																														AT5G46950.1
																														AT5G46960.1
																														AT5G46970.1
																														AT5G46980.1
																														AT5G46990.1
																														AT5G50030.1
																														AT5G50050.1
																														AT5G50060.1
																														AT5G50070.1
																														AT5G51520.1
																														AT5G62340.1
																														AT5G62350.1
																														AT5G62360.1
																														AT5G64620.1
