# Supplementary material for: A Comparative Genome Analysis of PME and PMEI Families Reveals the Evolution of Pectin Metabolism in Plant Cell Walls
Source: PLoS One. 2013 Aug 12;8(8):e72082. doi: 10.1371/journal.pone.0072082 (PMC3741192; doi:10.1371/journal.pone.0072082)
Supplement: Table S3 — The annotation summary of the genes involved in the PME network. The annotation information was downloaded from TAIR (The Arabidopsis Information Resource, http://www.arabidopsis.org/). (XLSX) [file pone.0072082.s010.xlsx]

## Sheet: Sheet1
Table S3 Annotation summary of genes involved in the PME protein interaction network.
GeneID	Annotation
AT1G01300.1 | Symbols: | Eukaryotic aspartyl protease family protein | chr1:117065-118522 FORWARD LENGTH=485
AT1G01310.1 | Symbols: | CAP (Cysteine-rich secretory proteins, Antigen 5, and Pathogenesis-related 1 protein) superfamily protein | chr1:120221-120946 FORWARD LENGTH=241
AT1G01720.1 | Symbols: ATAF1, ANAC002 | NAC (No Apical Meristem) domain transcriptional regulator superfamily protein | chr1:268471-269514 FORWARD LENGTH=289
AT1G01750.1 | Symbols: ADF11 | actin depolymerizing factor 11 | chr1:275528-276126 FORWARD LENGTH=140
AT1G02850.1 | Symbols: BGLU11 | beta glucosidase 11 | chr1:630569-633085 FORWARD LENGTH=470
AT1G03106.1 | Symbols: | unknown protein; Has 35333 Blast hits to 34131 proteins in 2444 species: Archae - 798; Bacteria - 22429; Metazoa - 974; Fungi - 991; Plants - 531; Viruses - 0; Other Eukaryotes - 9610 (source: NCBI BLink). | chr1:748442-748639 REVERSE LENGTH=65
AT1G03740.1 | Symbols: | Protein kinase superfamily protein | chr1:934055-936792 FORWARD LENGTH=740
AT1G06780.1 | Symbols: GAUT6 | galacturonosyltransferase 6 | chr1:2083689-2086853 FORWARD LENGTH=589
AT1G08560.1 | Symbols: SYP111, KN, ATSYP111 | syntaxin of plants 111 | chr1:2709778-2710710 REVERSE LENGTH=310
AT1G11310.1 | Symbols: MLO2, ATMLO2, PMR2 | Seven transmembrane MLO family protein | chr1:3800899-3803870 REVERSE LENGTH=573
AT1G12110.1 | Symbols: NRT1.1, CHL1-1, NRT1, B-1, ATNRT1, CHL1 | nitrate transporter 1.1 | chr1:4105341-4109290 FORWARD LENGTH=590
AT1G12560.1 | Symbols: ATEXPA7, EXP7, ATEXP7, ATHEXP ALPHA 1.26, EXPA7 | expansin A7 | chr1:4276557-4277693 FORWARD LENGTH=262
AT1G13300.1 | Symbols: HRS1 | myb-like transcription factor family protein | chr1:4556977-4558591 FORWARD LENGTH=344
AT1G14420.1 | Symbols: AT59 | Pectate lyase family protein | chr1:4931844-4933405 REVERSE LENGTH=459
AT1G17290.1 | Symbols: AlaAT1 | alanine aminotransferas | chr1:5922771-5926093 FORWARD LENGTH=543
AT1G18060.1 | Symbols: | unknown protein; INVOLVED IN: biological_process unknown; LOCATED IN: chloroplast; EXPRESSED IN: 22 plant structures; EXPRESSED DURING: 13 growth stages; Has 74 Blast hits to 74 proteins in 29 species: Archae - 0; Bacteria - 19; Metazoa - 0; Fungi - 0; Plants - 49; Viruses - 0; Other Eukaryotes - 6 (source: NCBI BLink). | chr1:6212065-6213314 REVERSE LENGTH=226
AT1G18580.1 | Symbols: GAUT11 | galacturonosyltransferase 11 | chr1:6396144-6398005 FORWARD LENGTH=537
AT1G19380.1 | Symbols: | Protein of unknown function (DUF1195) | chr1:6698129-6698662 FORWARD LENGTH=147
AT1G21690.1 | Symbols: EMB1968, RFC4 | ATPase family associated with various cellular activities (AAA) | chr1:7615675-7618362 FORWARD LENGTH=339
AT1G23440.1 | Symbols: | Peptidase C15, pyroglutamyl peptidase I-like | chr1:8321940-8324019 FORWARD LENGTH=217
AT1G24520.1 | Symbols: BCP1 | homolog of Brassica campestris pollen protein 1 | chr1:8688699-8689058 FORWARD LENGTH=119
AT1G26270.1 | Symbols: | Phosphatidylinositol 3- and 4-kinase family protein | chr1:9089822-9091714 REVERSE LENGTH=630
AT1G27980.1 | Symbols: DPL1, ATDPL1 | dihydrosphingosine phosphate lyase | chr1:9748812-9752618 FORWARD LENGTH=544
AT1G30350.1 | Symbols: | Pectin lyase-like superfamily protein | chr1:10710194-10711664 REVERSE LENGTH=368
AT1G30870.1 | Symbols: | Peroxidase superfamily protein | chr1:10991535-10992885 FORWARD LENGTH=349
AT1G34460.1 | Symbols: CYCB1;5, CYC3 | CYCLIN B1;5 | chr1:12595110-12599628 FORWARD LENGTH=491
AT1G34510.1 | Symbols: | Peroxidase superfamily protein | chr1:12615928-12616952 REVERSE LENGTH=310
AT1G44446.1 | Symbols: CH1, ATCAO, CAO | Pheophorbide a oxygenase family protein with Rieske [2Fe-2S] domain | chr1:16848664-16851152 REVERSE LENGTH=536
AT1G48930.1 | Symbols: AtGH9C1, GH9C1 | glycosyl hydrolase 9C1 | chr1:18101782-18104587 REVERSE LENGTH=627
AT1G51660.1 | Symbols: ATMKK4, MKK4, ATMEK4 | mitogen-activated protein kinase kinase 4 | chr1:19154575-19155675 FORWARD LENGTH=366
AT1G54100.1 | Symbols: ALDH7B4 | aldehyde dehydrogenase 7B4 | chr1:20195435-20198853 REVERSE LENGTH=508
AT1G54970.1 | Symbols: ATPRP1, RHS7, PRP1 | proline-rich protein 1 | chr1:20505000-20506238 FORWARD LENGTH=335
AT1G55560.1 | Symbols: sks14 | SKU5 similar 14 | chr1:20754474-20756527 REVERSE LENGTH=549
AT1G55570.1 | Symbols: sks12 | SKU5 similar 12 | chr1:20757882-20759771 FORWARD LENGTH=555
AT1G59640.1 | Symbols: ZCW32, BPE, BPEub | BIG PETAL P | chr1:21909464-21911030 REVERSE LENGTH=264
AT1G61520.1 | Symbols: LHCA3 | photosystem I light harvesting complex gene 3 | chr1:22700152-22701149 FORWARD LENGTH=273
AT1G62980.1 | Symbols: ATEXPA18, EXP18, ATEXP18, ATHEXP ALPHA 1.25, EXPA18 | expansin A18 | chr1:23331728-23332934 FORWARD LENGTH=257
AT1G64400.1 | Symbols: LACS3 | AMP-dependent synthetase and ligase family protein | chr1:23915802-23919681 REVERSE LENGTH=665
AT1G65840.1 | Symbols: ATPAO4, PAO4 | polyamine oxidase 4 | chr1:24490173-24492728 FORWARD LENGTH=497
AT1G69570.1 | Symbols: | Dof-type zinc finger DNA-binding family protein | chr1:26161771-26163230 REVERSE LENGTH=399
AT1G71770.1 | Symbols: PAB5 | poly(A)-binding protein 5 | chr1:26990777-26993489 REVERSE LENGTH=682
AT1G72330.1 | Symbols: ALAAT2 | alanine aminotransferase 2 | chr1:27233637-27236571 FORWARD LENGTH=540
AT1G74000.1 | Symbols: SS3 | strictosidine synthase 3 | chr1:27829266-27831401 REVERSE LENGTH=329
AT1G76100.1 | Symbols: PETE1 | plastocyanin 1 | chr1:28554217-28554732 REVERSE LENGTH=171
AT1G77120.1 | Symbols: ADH1, ADH, ATADH, ATADH1 | alcohol dehydrogenase 1 | chr1:28975509-28977216 FORWARD LENGTH=379
AT1G78240.1 | Symbols: TSD2, QUA2, OSU1 | S-adenosyl-L-methionine-dependent methyltransferases superfamily protein | chr1:29433173-29435815 REVERSE LENGTH=684
AT1G79800.1 | Symbols: ENODL7, AtENODL7 | early nodulin-like protein 7 | chr1:30018549-30019217 FORWARD LENGTH=192
AT1G80170.1 | Symbols: | Pectin lyase-like superfamily protein | chr1:30153646-30155683 REVERSE LENGTH=444
AT2G02800.1 | Symbols: APK2B | protein kinase 2B | chr2:796889-799250 REVERSE LENGTH=426
AT2G03720.1 | Symbols: MRH6 | Adenine nucleotide alpha hydrolases-like superfamily protein | chr2:1132364-1133225 FORWARD LENGTH=165
AT2G05790.1 | Symbols: | O-Glycosyl hydrolases family 17 protein | chr2:2199450-2201293 FORWARD LENGTH=472
AT2G13350.1 | Symbols: | Calcium-dependent lipid-binding (CaLB domain) family protein | chr2:5536525-5537730 REVERSE LENGTH=401
AT2G14210.1 | Symbols: ANR1, AGL44 | AGAMOUS-like 44 | chr2:6018841-6023585 FORWARD LENGTH=234
AT2G16060.1 | Symbols: GLB1, AHB1, ARATH GLB1, NSHB1, ATGLB1, HB1 | hemoglobin 1 | chr2:6982782-6983522 REVERSE LENGTH=160
AT2G20810.1 | Symbols: GAUT10, LGT4 | galacturonosyltransferase 10 | chr2:8957927-8959610 FORWARD LENGTH=536
AT2G22055.1 | Symbols: RALFL15 | RALF-like 15 | chr2:9379578-9379817 FORWARD LENGTH=79
AT2G24980.1 | Symbols: | Proline-rich extensin-like family protein | chr2:10622453-10624132 FORWARD LENGTH=559
AT2G30575.1 | Symbols: GAUT5, LGT5 | los glycosyltransferase 5 | chr2:13020564-13023906 REVERSE LENGTH=610
AT2G30790.1 | Symbols: PSBP-2 | photosystem II subunit P-2 | chr2:13119047-13119596 REVERSE LENGTH=125
AT2G31390.1 | Symbols: | pfkB-like carbohydrate kinase family protein | chr2:13383635-13386116 REVERSE LENGTH=325
AT2G36620.1 | Symbols: RPL24A | ribosomal protein L24 | chr2:15350548-15351819 REVERSE LENGTH=164
AT2G36930.1 | Symbols: | zinc finger (C2H2 type) family protein | chr2:15510002-15511347 REVERSE LENGTH=198
AT2G37460.1 | Symbols: | nodulin MtN21 /EamA-like transporter family protein | chr2:15726667-15729010 REVERSE LENGTH=380
AT2G38650.1 | Symbols: GAUT7, LGT7 | galacturonosyltransferase 7 | chr2:16161856-16165523 REVERSE LENGTH=619
AT2G40120.1 | Symbols: | Protein kinase superfamily protein | chr2:16755137-16757258 REVERSE LENGTH=570
AT2G46480.1 | Symbols: GAUT2, LGT2 | galacturonosyltransferase 2 | chr2:19076405-19078386 REVERSE LENGTH=528
AT3G01040.1 | Symbols: GAUT13 | galacturonosyltransferase 13 | chr3:9392-11979 FORWARD LENGTH=533
AT3G01270.1 | Symbols: | Pectate lyase family protein | chr3:82892-84720 REVERSE LENGTH=475
AT3G01700.1 | Symbols: AGP11, ATAGP11 | arabinogalactan protein 11 | chr3:258981-259391 FORWARD LENGTH=136
AT3G02350.1 | Symbols: GAUT9 | galacturonosyltransferase 9 | chr3:479248-481178 FORWARD LENGTH=561
AT3G02480.1 | Symbols: | Late embryogenesis abundant protein (LEA) family protein | chr3:512384-512857 FORWARD LENGTH=68
AT3G02640.1 | Symbols: | unknown protein; BEST Arabidopsis thaliana protein match is: unknown protein (TAIR:AT5G16250.1); Has 96 Blast hits to 96 proteins in 16 species: Archae - 0; Bacteria - 0; Metazoa - 0; Fungi - 0; Plants - 95; Viruses - 0; Other Eukaryotes - 1 (source: NCBI BLink). | chr3:565064-565621 REVERSE LENGTH=185
AT3G07820.1 | Symbols: | Pectin lyase-like superfamily protein | chr3:2496597-2498028 REVERSE LENGTH=391
AT3G07850.1 | Symbols: | Pectin lyase-like superfamily protein | chr3:2505813-2507438 REVERSE LENGTH=444
AT3G07970.1 | Symbols: QRT2 | Pectin lyase-like superfamily protein | chr3:2541006-2543370 FORWARD LENGTH=439
AT3G09470.1 | Symbols: | Major facilitator superfamily protein | chr3:2910668-2914410 REVERSE LENGTH=464
AT3G09540.1 | Symbols: | Pectin lyase-like superfamily protein | chr3:2929079-2931137 REVERSE LENGTH=378
AT3G11240.1 | Symbols: ATE2, ATATE2 | arginine-tRNA protein transferase 2 | chr3:3518665-3521092 REVERSE LENGTH=605
AT3G13400.1 | Symbols: sks13 | SKU5 similar 13 | chr3:4355257-4357305 FORWARD LENGTH=551
AT3G14190.1 | Symbols: | unknown protein; BEST Arabidopsis thaliana protein match is: unknown protein (TAIR:AT5G12360.1); Has 18 Blast hits to 18 proteins in 5 species: Archae - 0; Bacteria - 0; Metazoa - 0; Fungi - 0; Plants - 18; Viruses - 0; Other Eukaryotes - 0 (source: NCBI BLink). | chr3:4710907-4711790 FORWARD LENGTH=193
AT3G14990.1 | Symbols: | Class I glutamine amidotransferase-like superfamily protein | chr3:5047510-5049621 FORWARD LENGTH=392
AT3G15400.1 | Symbols: ATA20 | anther 20 | chr3:5201678-5202928 FORWARD LENGTH=416
AT3G15720.1 | Symbols: | Pectin lyase-like superfamily protein | chr3:5325329-5327457 REVERSE LENGTH=456
AT3G17220.1 | Symbols: ATPMEI2, PMEI2 | pectin methylesterase inhibitor 2 | chr3:5883328-5883849 REVERSE LENGTH=173
AT3G19810.1 | Symbols: | Protein of unknown function (DUF177) | chr3:6877756-6878812 REVERSE LENGTH=321
AT3G24670.1 | Symbols: | Pectin lyase-like superfamily protein | chr3:9006205-9008801 REVERSE LENGTH=440
AT3G25140.1 | Symbols: GAUT8, QUA1 | Nucleotide-diphospho-sugar transferases superfamily protein | chr3:9154748-9156642 FORWARD LENGTH=559
AT3G27220.1 | Symbols: | Galactose oxidase/kelch repeat superfamily protein | chr3:10051742-10053594 REVERSE LENGTH=426
AT3G27400.1 | Symbols: | Pectin lyase-like superfamily protein | chr3:10140323-10143023 FORWARD LENGTH=412
AT3G28750.1 | Symbols: | unknown protein; LOCATED IN: endomembrane system; EXPRESSED IN: 12 plant structures; EXPRESSED DURING: L mature pollen stage, M germinated pollen stage, 4 anthesis, C globular stage, petal differentiation and expansion stage; CONTAINS InterPro DOMAIN/s: Protein of unknown function DUF1216 (InterPro:IPR009605); BEST Arabidopsis thaliana protein match is: unknown protein (T…
AT3G28830.1 | Symbols: | Protein of unknown function (DUF1216) | chr3:10831233-10833020 FORWARD LENGTH=539
AT3G29970.1 | Symbols: | B12D protein | chr3:11745299-11746481 FORWARD LENGTH=87
AT3G44300.1 | Symbols: NIT2, AtNIT2 | nitrilase 2 | chr3:15983351-15985172 FORWARD LENGTH=339
AT3G44460.1 | Symbols: DPBF2, AtbZIP67 | Basic-leucine zipper (bZIP) transcription factor family protein | chr3:16080115-16081722 REVERSE LENGTH=331
AT3G45280.1 | Symbols: SYP72, ATSYP72 | syntaxin of plants 72 | chr3:16611445-16613304 REVERSE LENGTH=267
AT3G48110.1 | Symbols: EDD1, EDD | glycine-tRNA ligases | chr3:17763111-17770964 FORWARD LENGTH=1067
AT3G49960.1 | Symbols: | Peroxidase superfamily protein | chr3:18524313-18525610 REVERSE LENGTH=329
AT3G50820.1 | Symbols: PSBO2, PSBO-2, OEC33 | photosystem II subunit O-2 | chr3:18891008-18892311 REVERSE LENGTH=331
AT3G50950.1 | Symbols: ZAR1 | HOPZ-ACTIVATED RESISTANCE 1 | chr3:18936127-18938685 FORWARD LENGTH=852
AT3G51510.1 | Symbols: | unknown protein; FUNCTIONS IN: molecular_function unknown; INVOLVED IN: biological_process unknown; LOCATED IN: chloroplast thylakoid membrane, chloroplast; EXPRESSED IN: 22 plant structures; EXPRESSED DURING: 13 growth stages; Has 42 Blast hits to 42 proteins in 19 species: Archae - 0; Bacteria - 0; Metazoa - 0; Fungi - 0; Plants - 40; Viruses - 0; Other Eukaryotes - 2 (…
AT3G52010.1 | Symbols: scpl37 | serine carboxypeptidase-like 37 | chr3:19296244-19297928 FORWARD LENGTH=487
AT3G52600.1 | Symbols: AtcwINV2, CWINV2 | cell wall invertase 2 | chr3:19507080-19509273 REVERSE LENGTH=590
AT3G53190.1 | Symbols: | Pectin lyase-like superfamily protein | chr3:19714171-19717537 FORWARD LENGTH=483
AT3G54590.1 | Symbols: ATHRGP1, HRGP1 | hydroxyproline-rich glycoprotein | chr3:20206223-20208472 FORWARD LENGTH=699
AT3G54880.1 | Symbols: | unknown protein; BEST Arabidopsis thaliana protein match is: unknown protein (TAIR:AT5G25360.2); Has 137 Blast hits to 137 proteins in 19 species: Archae - 0; Bacteria - 0; Metazoa - 0; Fungi - 0; Plants - 136; Viruses - 0; Other Eukaryotes - 1 (source: NCBI BLink). | chr3:20337078-20337786 REVERSE LENGTH=112
AT3G54890.1 | Symbols: LHCA1 | photosystem I light harvesting complex gene 1 | chr3:20339706-20340922 REVERSE LENGTH=241
AT3G55140.1 | Symbols: | Pectin lyase-like superfamily protein | chr3:20438819-20440225 FORWARD LENGTH=331
AT3G55600.1 | Symbols: | Membrane fusion protein Use1 | chr3:20620682-20622341 FORWARD LENGTH=240
AT3G56170.1 | Symbols: CAN | Ca-2+ dependent nuclease | chr3:20842614-20844319 FORWARD LENGTH=323
AT3G56240.1 | Symbols: CCH | copper chaperone | chr3:20863460-20864402 REVERSE LENGTH=121
AT3G57690.1 | Symbols: AGP23, ATAGP23 | arabinogalactan protein 23 | chr3:21384269-21384454 FORWARD LENGTH=61
AT3G58790.1 | Symbols: GAUT15 | galacturonosyltransferase 15 | chr3:21742455-21745972 REVERSE LENGTH=540
AT3G61130.1 | Symbols: GAUT1, LGT1 | galacturonosyltransferase 1 | chr3:22622399-22625514 FORWARD LENGTH=673
AT3G62680.1 | Symbols: PRP3, ATPRP3 | proline-rich protein 3 | chr3:23182778-23183819 FORWARD LENGTH=313
AT4G01580.1 | Symbols: | AP2/B3-like transcriptional factor family protein | chr4:685791-686668 FORWARD LENGTH=190
AT4G02270.1 | Symbols: RHS13 | root hair specific 13 | chr4:992383-992996 REVERSE LENGTH=165
AT4G03210.1 | Symbols: XTH9 | xyloglucan endotransglucosylase/hydrolase 9 | chr4:1416019-1417197 FORWARD LENGTH=290
AT4G03280.1 | Symbols: PETC, PGR1 | photosynthetic electron transfer C | chr4:1440314-1441717 FORWARD LENGTH=229
AT4G07960.1 | Symbols: ATCSLC12, CSLC12 | Cellulose-synthase-like C12 | chr4:4802628-4805114 REVERSE LENGTH=699
AT4G08400.1 | Symbols: | Proline-rich extensin-like family protein | chr4:5323800-5325341 REVERSE LENGTH=513
AT4G08410.1 | Symbols: | Proline-rich extensin-like family protein | chr4:5339086-5341209 REVERSE LENGTH=707
AT4G08980.1 | Symbols: FBW2 | F-BOX WITH WD-40 2 | chr4:5758993-5760108 FORWARD LENGTH=317
AT4G11360.1 | Symbols: RHA1B | RING-H2 finger A1B | chr4:6906066-6906539 FORWARD LENGTH=157
AT4G13710.1 | Symbols: | Pectin lyase-like superfamily protein | chr4:7962550-7966012 FORWARD LENGTH=470
AT4G14080.1 | Symbols: MEE48 | O-Glycosyl hydrolases family 17 protein | chr4:8118697-8120292 REVERSE LENGTH=478
AT4G14365.1 | Symbols: XBAT34 | XB3 ortholog 4 in Arabidopsis thaliana | chr4:8271660-8273685 REVERSE LENGTH=376
AT4G18780.1 | Symbols: CESA8, IRX1, ATCESA8, LEW2 | cellulose synthase family protein | chr4:10312846-10316719 REVERSE LENGTH=985
AT4G23670.1 | Symbols: | Polyketide cyclase/dehydrase and lipid transport superfamily protein | chr4:12332846-12333656 REVERSE LENGTH=151
AT4G25790.1 | Symbols: | CAP (Cysteine-rich secretory proteins, Antigen 5, and Pathogenesis-related 1 protein) superfamily protein | chr4:13122248-13123290 REVERSE LENGTH=210
AT4G25820.1 | Symbols: XTR9, XTH14, ATXTH14 | xyloglucan endotransglucosylase/hydrolase 14 | chr4:13130349-13131615 FORWARD LENGTH=287
AT4G26010.1 | Symbols: | Peroxidase superfamily protein | chr4:13200653-13201688 FORWARD LENGTH=310
AT4G27450.1 | Symbols: | Aluminium induced protein with YGL and LRDR motifs | chr4:13727665-13728683 REVERSE LENGTH=250
AT4G28850.1 | Symbols: XTH26, ATXTH26 | xyloglucan endotransglucosylase/hydrolase 26 | chr4:14244336-14245781 FORWARD LENGTH=292
AT4G29030.1 | Symbols: | Putative membrane lipoprotein | chr4:14307328-14307675 FORWARD LENGTH=115
AT4G30140.1 | Symbols: CDEF1 | GDSL-like Lipase/Acylhydrolase superfamily protein | chr4:14738603-14740548 REVERSE LENGTH=348
AT4G30320.1 | Symbols: | CAP (Cysteine-rich secretory proteins, Antigen 5, and Pathogenesis-related 1 protein) superfamily protein | chr4:14835833-14836318 FORWARD LENGTH=161
AT4G31840.1 | Symbols: ENODL15, AtENODL15 | early nodulin-like protein 15 | chr4:15401798-15402426 FORWARD LENGTH=177
AT4G33270.1 | Symbols: CDC20.1 | Transducin family protein / WD-40 repeat family protein | chr4:16044545-16046590 REVERSE LENGTH=457
AT4G33730.1 | Symbols: | CAP (Cysteine-rich secretory proteins, Antigen 5, and Pathogenesis-related 1 protein) superfamily protein | chr4:16185098-16185616 FORWARD LENGTH=172
AT4G34580.1 | Symbols: COW1, SRH1 | Sec14p-like phosphatidylinositol transfer family protein | chr4:16515422-16518527 FORWARD LENGTH=554
AT4G35320.1 | Symbols: | unknown protein; BEST Arabidopsis thaliana protein match is: unknown protein (TAIR:AT2G17300.1); Has 30201 Blast hits to 17322 proteins in 780 species: Archae - 12; Bacteria - 1396; Metazoa - 17338; Fungi - 3422; Plants - 5037; Viruses - 0; Other Eukaryotes - 2996 (source: NCBI BLink). | chr4:16806139-16806582 REVERSE LENGTH=147
AT4G36040.1 | Symbols: | Chaperone DnaJ-domain superfamily protein | chr4:17049708-17050193 REVERSE LENGTH=161
AT4G37870.1 | Symbols: PCK1, PEPCK | phosphoenolpyruvate carboxykinase 1 | chr4:17802974-17806332 REVERSE LENGTH=671
AT4G38270.1 | Symbols: GAUT3 | galacturonosyltransferase 3 | chr4:17938433-17941410 FORWARD LENGTH=680
AT4G40090.1 | Symbols: AGP3 | arabinogalactan protein 3 | chr4:18581085-18581504 REVERSE LENGTH=139
AT5G01750.1 | Symbols: | Protein of unknown function (DUF567) | chr5:290034-290685 FORWARD LENGTH=174
AT5G03170.1 | Symbols: FLA11, ATFLA11 | FASCICLIN-like arabinogalactan-protein 11 | chr5:752898-753638 REVERSE LENGTH=246
AT5G05490.1 | Symbols: SYN1, ATREC8, REC8 | Rad21/Rec8-like family protein | chr5:1624325-1629144 FORWARD LENGTH=627
AT5G05500.1 | Symbols: | Pollen Ole e 1 allergen and extensin family protein | chr5:1629716-1630267 FORWARD LENGTH=183
AT5G05850.1 | Symbols: PIRL1 | plant intracellular ras group-related LRR 1 | chr5:1762691-1764609 REVERSE LENGTH=506
AT5G06340.1 | Symbols: ATNUDX27, NUDX27 | nudix hydrolase homolog 27 | chr5:1936467-1937911 FORWARD LENGTH=227
AT5G06630.1 | Symbols: | proline-rich extensin-like family protein | chr5:2036502-2037824 REVERSE LENGTH=440
AT5G07540.1 | Symbols: GRP16, ATGRP16, ATGRP-6 | glycine-rich protein 16 | chr5:2386212-2387206 REVERSE LENGTH=244
AT5G08000.1 | Symbols: E13L3, PDCB2 | glucan endo-1,3-beta-glucosidase-like protein 3 | chr5:2563684-2565282 FORWARD LENGTH=194
AT5G09280.1 | Symbols: | Pectin lyase-like superfamily protein | chr5:2880423-2881597 REVERSE LENGTH=297
AT5G13840.1 | Symbols: FZR3 | FIZZY-related 3 | chr5:4468677-4470706 REVERSE LENGTH=481
AT5G14380.1 | Symbols: AGP6 | arabinogalactan protein 6 | chr5:4636088-4636540 REVERSE LENGTH=150
AT5G14650.1 | Symbols: | Pectin lyase-like superfamily protein | chr5:4724509-4726328 FORWARD LENGTH=435
AT5G16770.1 | Symbols: AtMYB9, MYB9 | myb domain protein 9 | chr5:5515209-5516734 FORWARD LENGTH=336
AT5G17200.1 | Symbols: | Pectin lyase-like superfamily protein | chr5:5653524-5655336 REVERSE LENGTH=421
AT5G18470.1 | Symbols: | Curculin-like (mannose-binding) lectin family protein | chr5:6127952-6129193 FORWARD LENGTH=413
AT5G19140.1 | Symbols: ATAILP1, AILP1 | Aluminium induced protein with YGL and LRDR motifs | chr5:6423398-6425785 FORWARD LENGTH=234
AT5G19150.1 | Symbols: | pfkB-like carbohydrate kinase family protein | chr5:6426280-6428402 REVERSE LENGTH=365
AT5G19660.1 | Symbols: ATSBT6.1, S1P, ATS1P | SITE-1 protease | chr5:6642118-6646418 REVERSE LENGTH=1038
AT5G19790.1 | Symbols: RAP2.11 | related to AP2 11 | chr5:6689271-6690032 REVERSE LENGTH=253
AT5G19800.1 | Symbols: | hydroxyproline-rich glycoprotein family protein | chr5:6690648-6690938 FORWARD LENGTH=96
AT5G20960.1 | Symbols: AAO1, AO1, ATAO, AT-AO1, AOalpha, AtAO1 | aldehyde oxidase 1 | chr5:7116783-7122338 FORWARD LENGTH=1368
AT5G22290.1 | Symbols: anac089, NAC089 | NAC domain containing protein 89 | chr5:7376044-7377498 REVERSE LENGTH=340
AT5G22410.1 | Symbols: RHS18 | root hair specific 18 | chr5:7426347-7427722 FORWARD LENGTH=331
AT5G24165.1 | Symbols: | unknown protein; FUNCTIONS IN: molecular_function unknown; INVOLVED IN: biological_process unknown; LOCATED IN: chloroplast; EXPRESSED IN: 22 plant structures; EXPRESSED DURING: 13 growth stages; BEST Arabidopsis thaliana protein match is: unknown protein (TAIR:AT4G23885.1); Has 30201 Blast hits to 17322 proteins in 780 species: Archae - 12; Bacteria - 1396; Metazoa - 173…
AT5G25090.1 | Symbols: ENODL13, AtENODL13 | early nodulin-like protein 13 | chr5:8647117-8647755 REVERSE LENGTH=186
AT5G36720.1 | Symbols: | Plant thionin family protein | chr5:14429661-14429924 REVERSE LENGTH=87
AT5G36805.1 | Symbols: | Plant thionin family protein | chr5:14488961-14489224 REVERSE LENGTH=87
AT5G38760.1 | Symbols: | Late embryogenesis abundant protein (LEA) family protein | chr5:15524249-15524743 FORWARD LENGTH=67
AT5G40590.1 | Symbols: | Cysteine/Histidine-rich C1 domain family protein | chr5:16251609-16252313 REVERSE LENGTH=234
AT5G43830.1 | Symbols: | Aluminium induced protein with YGL and LRDR motifs | chr5:17622593-17624239 REVERSE LENGTH=251
AT5G44210.1 | Symbols: ERF9, ATERF9, ATERF-9 | erf domain protein 9 | chr5:17806742-17807344 FORWARD LENGTH=200
AT5G46110.1 | Symbols: APE2, TPT | Glucose-6-phosphate/phosphate translocator-related | chr5:18697606-18700212 FORWARD LENGTH=410
AT5G46200.1 | Symbols: | Protein of Unknown Function (DUF239) | chr5:18728050-18730247 REVERSE LENGTH=408
AT5G47780.1 | Symbols: GAUT4 | galacturonosyltransferase 4 | chr5:19347991-19350517 FORWARD LENGTH=616
AT5G48480.1 | Symbols: | Lactoylglutathione lyase / glyoxalase I family protein | chr5:19644814-19645658 FORWARD LENGTH=166
AT5G48810.1 | Symbols: ATB5-B, B5 #3, ATCB5-D, CB5-D | cytochrome B5 isoform D | chr5:19789249-19790180 REVERSE LENGTH=140
AT5G50030.1 | Symbols: | Plant invertase/pectin methylesterase inhibitor superfamily protein | chr5:20354666-20355449 FORWARD LENGTH=187
AT5G50830.1 | Symbols: | unknown protein; FUNCTIONS IN: molecular_function unknown; INVOLVED IN: N-terminal protein myristoylation; LOCATED IN: cellular_component unknown; EXPRESSED IN: 11 plant structures; EXPRESSED DURING: L mature pollen stage, M germinated pollen stage, 4 anthesis, C globular stage, petal differentiation and expansion stage; Has 4984 Blast hits to 3288 proteins in 342 species…
AT5G54600.1 | Symbols: | Translation protein SH3-like family protein | chr5:22183046-22184403 FORWARD LENGTH=198
AT5G54690.1 | Symbols: GAUT12, LGT6, IRX8 | galacturonosyltransferase 12 | chr5:22219435-22221769 REVERSE LENGTH=535
AT5G55720.1 | Symbols: | Pectin lyase-like superfamily protein | chr5:22556047-22557496 FORWARD LENGTH=392
AT5G56870.1 | Symbols: BGAL4 | beta-galactosidase 4 | chr5:23004284-23008410 FORWARD LENGTH=724
AT5G57530.1 | Symbols: XTH12, AtXTH12 | xyloglucan endotransglucosylase/hydrolase 12 | chr5:23300469-23301549 REVERSE LENGTH=285
AT5G59170.1 | Symbols: | Proline-rich extensin-like family protein | chr5:23882045-23882911 FORWARD LENGTH=288
AT5G59720.1 | Symbols: HSP18.2 | heat shock protein 18.2 | chr5:24062632-24063117 FORWARD LENGTH=161
AT5G61340.1 | Symbols: | unknown protein; BEST Arabidopsis thaliana protein match is: unknown protein (TAIR:AT1G26650.1); Has 30201 Blast hits to 17322 proteins in 780 species: Archae - 12; Bacteria - 1396; Metazoa - 17338; Fungi - 3422; Plants - 5037; Viruses - 0; Other Eukaryotes - 2996 (source: NCBI BLink). | chr5:24662064-24663044 REVERSE LENGTH=326
AT5G61590.1 | Symbols: | Integrase-type DNA-binding superfamily protein | chr5:24764653-24765258 REVERSE LENGTH=201
AT5G61720.1 | Symbols: | Protein of unknown function (DUF1216) | chr5:24801621-24803006 FORWARD LENGTH=390
AT5G62310.1 | Symbols: IRE | AGC (cAMP-dependent, cGMP-dependent and protein kinase C) kinase family protein | chr5:25023405-25028414 FORWARD LENGTH=1168
AT5G63790.1 | Symbols: ANAC102, NAC102 | NAC domain containing protein 102 | chr5:25526887-25528013 REVERSE LENGTH=312
AT5G64040.1 | Symbols: PSAN | photosystem I reaction center subunit PSI-N, chloroplast, putative / PSI-N, putative (PSAN) | chr5:25628724-25629409 REVERSE LENGTH=171
AT5G64260.1 | Symbols: EXL2 | EXORDIUM like 2 | chr5:25703980-25704897 FORWARD LENGTH=305
AT5G67400.1 | Symbols: RHS19 | root hair specific 19 | chr5:26894896-26896300 FORWARD LENGTH=329
